# Supplementary material for: Integration and exchange of split dCas9 domains for transcriptional controls in mammalian cells
Source: Nat Commun. 2016 Oct 3;7:13056. doi: 10.1038/ncomms13056 (PMC5063958; doi:10.1038/ncomms13056)
Supplement: Supplementary Data 1 — The protein and DNA sequences of plasmid DNA constructs [file ncomms13056-s2.zip]

Archive with 3 entries (2 files):
- Supplementary Data 1 .fasta
- __MACOSX/
- __MACOSX/._Supplementary Data 1 .fasta
